# Supplementary material for: Food Environments and Hepatocellular Carcinoma Incidence
Source: Int J Environ Res Public Health. 2021 May 27;18(11):5740. doi: 10.3390/ijerph18115740 (PMC8198353; doi:10.3390/ijerph18115740)
Supplement: Supplementary file 1 [file ijerph-18-05740-s001.zip]

Archive with 1 entries (1 files):
- ijerph-1191686-supplementary.pdf
